# Supplementary material for: Beyond Chemotherapy: Network Meta‐Analysis Reveals Optimal Neoadjuvant Strategies for Luminal Breast Cancer
Source: Cancer Med. 2026 Feb 13;15(2):e71648. doi: 10.1002/cam4.71648 (PMC12902795; doi:10.1002/cam4.71648)
Supplement: Supplementary file 4 — Table S2: Risk of bias. [file CAM4-15-e71648-s008.xlsx]

## Sheet: Sheet1
Study	First Author	Risk of Bias
PALLET phase II	Johnston	Low
NeoPAL, phase II	Cottu	Low
CORALLEEN, phase II	Prat	Low
FELINE, phase II	Khan	Low
SAFIA, phase II	Alsaleh	Low
P024, phase II	Eiermann	Low
IMPACT, phase III	Smith	Low
PROACT, phase III	Cataliotti	Low
STAGE, phase III	Masuda	Low
ALTERNATE, phase III	Ma	Low
NEST, phase III	Kim	Low
Semiglazov 2005, phase II	Semiglazov	Low
Semiglazov 2007, phase II	Semiglazov	Low
LORELEI, phase II	Saura	Low
NEOLBC, phase II	de Groot	Low
CARABELA, phase II	Jimenez	Low
GEICAM/2006-03, phase II	Alba	Low
IL1839/223, phase II	Smith	Low
Guarneri 2014, phase IIB	Guarneri	Low
NEOCENT, phase III	Palmieri	Low
CARMINA 02, phase II	Lerebours	Low
